# Supplementary material for: The Impact of Resveratrol-Enriched Bread on Cardiac Remodeling in a Preclinical Model of Diabetes
Source: Antioxidants (Basel). 2023 May 9;12(5):1066. doi: 10.3390/antiox12051066 (PMC10215477; doi:10.3390/antiox12051066)
Supplement: Supplementary file 1 [file antioxidants-12-01066-s001.zip]

Archive with 1 entries (1 files):
- antioxidants-2330180-supplementary.pdf
